# Supplementary material for: Influence of Lactose on the Maillard Reaction and Dehydroalanine-Mediated Protein Cross-Linking in Casein and Whey
Source: Foods. 2022 Mar 22;11(7):897. doi: 10.3390/foods11070897 (PMC8997915; doi:10.3390/foods11070897)
Supplement: Supplementary file 1 [file foods-11-00897-s001.zip]

Archive with 1 entries (1 files):
- foods-1560751-supplementary.pdf
